# Supplementary material for: High prevalence of methicillin resistant Staphylococcus aureus in the surgical units of Mulago hospital in Kampala, Uganda
Source: BMC Res Notes. 2011 Sep 7;4:326. doi: 10.1186/1756-0500-4-326 (PMC3184088; doi:10.1186/1756-0500-4-326)
Supplement: Additional file 2 — Speciation, drug susceptibility testing and detection of virulence and antimicrobial resistance genes/determinants. NA, Not applicable; ND, Not detected; MSSA, Methicillin Sensitive Staphylococcus aureus; MRSE, Methicillin Resistance Staphylococcus epidermidis. [file 1756-0500-4-326-S2.XLS]

## Sheet: Sheet1
			Speciation		Drug susceptibility testing								Virulence/Antimicrobial resistance determinant
Isolate number	Source	Ward	nuc	femA	Oxacillin	Penicillin	Tetracyclin	SXT	Erythromycin	Chloramphenicol	Gentamicin	Vancomycin	Biofilm unit	Biofilm production	ica	Hemolysis	hla	hld	hlg	PVL	mecA	blaZ	aac(6')-Ie-aph(2'')-Ia	aph(3')-IIIa	ant(4')-Ia	sdrE	sea	cna	tst1	bhp	vanA/vanB
270	Patient	2C	+	+	R	R	R	R	S	S	R	S	10.04	Strong	-	Beta	+	+	-	+	+	-	-	-	-	+	+	-	-	-	-
2642	Health care worker	2C	+	+	R	R	R	R	S	S	S	S	18.27	Strong	+	Beta	+	+	-	+	+	+	+	+	+	+	+	-	-	-	+
2621	Environment	2C	+	+	R	R	S	R	R	R	S	S	31.41	Strong	+	Beta	+	+	-	+	+	+	+	+	-	+	+	-	-	-	-
240	Environment	3B	+	+	R	R	S	R	S	S	S	S	4.42	Moderate	+	Beta	+	+	+	+	+	+	+	-	+	+	+	+	-	-	-
2961	Health care worker	3D	+	+	R	R	S	S	S	S	S	S	21.7	Strong	+	Beta	+	+	-	+	+	+	+	-	-	+	+	-	-	-	-
2451	Environment	2C	+	+	R	R	R	R	S	R	I	S	10.28	Strong	+	Beta	+	+	-	+	+	+	+	-	-	+	+	-	-	-	-
2371	Environment	3B	+	+	R	R	S	R	R	R	I	S	11.01	Strong	+	Beta	+	+	-	+	+	+	+	+	-	+	+	-	-	-	-
2411	Patient	3B	+	+	R	R	R	R	S	S	S	S	9.14	Strong	+	Beta	+	+	+	+	+	+	+	-	+	+	+	-	-	-	-
2892	Environment	2C	+	+	R	R	S	R	R	S	S	S	18.54	Strong	+	Beta	+	+	-	+	+	+	+	+	-	+	+	-	-	-	-
2822	Environment	2C	+	+	R	R	R	S	S	S	S	S	8.33	Strong	+	Beta	+	+	+	+	+	+	+	-	-	+	+	+	-	-	-
2621	Environment	2C	+	+	R	R	S	R	R	R	S	S	12.36	Strong	+	Beta	+	+	-	+	+	+	+	-	-	+	+	+	-	-	-
300	Patient	3D	+	+	R	R	S	R	S	S	S	S	10.01	Strong	+	Beta	+	+	-	+	+	+	+	+	-	+	+	-	-	-	-
2671	Environment	2C	+	+	R	R	I	S	S	S	S	S	9.62	Strong	+	Beta	+	+	+	+	+	+	+	-	+	+	+	-	-	-	-
2881	Environment	2C	+	+	R	R	R	S	S	R	S	S	21.73	Strong	+	Beta	+	+	+	+	+	+	+	-	-	+	+	-	+	-	-
2942	Health care worker	3D	+	+	R	R	S	S	S	S	S	S	9.99	Strong	+	Beta	+	+	-	+	+	+	+	-	+	+	+	-	-	-	-
2532	Health care worker	3B	+	+	R	S	R	R	R	S	R	S	8.44	Strong	+	Beta	+	+	+	-	+	+	+	-	-	+	+	+	-	-	-
1922	Patient	3B	+	+	R	R	R	R	R	S	S	S	23.57	Strong	+	Beta	+	+	+	+	+	+	+	-	-	+	+	+	-	+	+
2291	Health care worker	3B	+	+	R	R	R	R	S	S	S	S	13.37	Strong	+	Beta	+	+	+	+	+	+	+	+	-	+	+	-	-	-	-
2731	Health care worker	2C	+	+	R	R	R	R	S	S	S	S	8.28	Strong	+	Beta	+	+	+	+	+	+	+	+	+	+	+	-	-	-	-
3128	Health care worker	2C	+	+	S	R	S	R	S	S	R	S	4.55	Moderate	+	Beta	+	+	+	+	+	+	+	-	-	+	+	+	-	-	-
222	Patient	3B	+	+	R	R	R	R	R	R	R	S	8.59	Strong	+	Beta	+	+	+	-	+	+	-	-	-	+	-	-	-	-	-
2362	Environment	3B	+	+	R	R	R	R	S	S	S	S	22.09	Strong	+	Beta	+	+	+	-	+	+	+	-	-	+	+	+	-	-	-
2754	Patient	2C	+	+	R	R	R	S	S	S	S	S	8.11	Strong	+	Beta	+	+	-	+	+	+	-	+	-	+	+	+	-	-	-
2931	Environment	3D	+	+	R	R	R	R	R	S	S	S	13.91	Strong	+	Beta	+	+	+	+	+	+	+	-	-	+	+	-	-	-	-
2921	Environment	3D	+	+	R	R	R	R	R	S	S	S	25.7	Strong	+	Beta	+	+	-	+	+	+	-	+	-	-	+	-	-	-	-
2292	Health care worker	3B	+	+	R	R	R	R	S	S	S	S	21.09	Strong	+	Beta	+	+	+	-	+	+	-	-	-	+	+	+	-	-	-
2721	Health care worker	2C	+	+	R	R	R	R	S	S	S	S	18.54	Strong	+	Beta	+	+	-	-	+	+	-	-	-	+	+	-	-	-	-
2712	Patient	2C	+	+	R	R	R	R	R	S	S	S	8.33	Strong	+	Beta	+	+	+	-	+	+	-	+	-	+	-	-	+	-	-
2741	Patient	2C	+	+	R	R	S	R	S	I	S	S	12.36	Strong	-	Beta	+	+	+	-	+	+	-	-	-	-	-	-	+	-	-
2871	Environment	2C	+	+	R	I	R	S	S	S	S	S	10.01	Strong	+	Beta	+	+	+	+	+	-	-	-	-	-	+	-	-	-	-
2791	Environment	2C	+	+	R	R	R	S	S	R	S	S	9.62	Strong	+	Beta	+	+	+	+	+	+	-	-	+	-	-	-	-	-	-
2412	Patient	3B	+	+	R	R	R	R	S	S	S	S	20.73	Strong	+	Beta	+	+	-	-	+	+	-	-	-	+	+	-	-	-	-
2982	Health care worker	3D	+	+	R	R	S	S	R	S	S	S	9.19	Strong	-	Beta	+	+	-	-	+	-	-	-	-	-	-	-	-	-	-
2952	Health care worker	3D	+	+	R	R	S	S	S	S	S	S	15.34	Strong	+	Beta	+	+	+	-	+	+	+	+	-	+	+	-	-	-	-
2751	Patient	2C	+	+	R	R	R	S	S	S	R	S	14	Strong	+	Beta	+	+	+	+	+	+	-	-	+	+	+	-	+	-	-
2886	Environment	2C	+	+	R	R	S	R	S	I	S	S	11.87	Strong	+	Beta	+	+	+	-	+	+	-	-	-	-	-	-	-	-	-
2722	Health care worker	2C	+	+	R	R	R	R	S	S	S	S	9.87	Strong	+	Beta	+	+	+	-	+	+	-	-	-	+	+	-	-	-	-
2953	Health care worker	3D	+	+	R	S	R	S	S	S	S	S	9.16	Strong	+	Beta	+	+	+	+	+	+	-	-	-	-	-	-	-	-	-
2743	Patient	2C	+	+	R	R	R	R	R	R	R	S	8.27	Strong	+	Beta	+	+	-	+	+	+	+	+	-	+	+	+	-	-	-
2632	Patient	2C	+	+	R	R	R	S	S	S	R	S	7.24	Strong	+	Beta	+	+	+	+	+	+	+	+	+	+	+	+	-	-
2752	Patient	2C	+	+	R	R	R	S	S	S	S	S	9.24	Strong	+	Beta	+	+	+	+	+	+	+	+	+	+	+	+	-	-
MSSA 476	NA	NA	+	+	S	R	R	R	S	S	S	S	4.12	Moderate	+	Beta	ND	+	ND	+	-	-	ND	-	ND	ND	+	ND	-	-	-
MRSA 252	NA	NA	+	+	R	S	S	R	S	S	R	S	3.95	Moderate	+	Beta	ND	+	ND	+	+	+	ND	+	ND	ND	+	ND	+	-	-
SE (RP62A)	NA	NA	-	-	R	R	S	S	S	S	S	S	7.456	Strong	+	Beta	ND	+	ND	-	+	+	+	+	ND	ND	ND	ND	-	-	-
SE (12228)	NA	NA	-	-	S	S	S	S	S	S	S	S	0.014	Negative (Blank)	-	Beta	ND	+	ND	-	-	-	ND	-	ND	ND	ND	ND	-	-	-
Prevalence (%)	41		41 (100)	41 (100)	41 (100)	38 (93)	28 (68)	27 (66)	12 (29)	8 (20)	8 (20)			41 (100)	38 (93)	41 (100)	41 (100)	41 (100)	25 (61)	30 (73)	41 (100)	38 (93)	25 (61)	14 (34)	10 (20)	34 (83)	35 (85)	12 (29)	4 (10)	1 (2)	2 (5)
